# Supplementary material for: The oncogenic properties of EWS/WT1 of desmoplastic small round cell tumors are unmasked by loss of p53 in murine embryonic fibroblasts
Source: BMC Cancer. 2013 Dec 9;13:585. doi: 10.1186/1471-2407-13-585 (PMC4029184; doi:10.1186/1471-2407-13-585)
Supplement: Additional file 5: Table S2 — Differentially expressed genes in primary wild type MEFs expressing EWS/WT1-KTS or EWS/WT1 + KTS compared to eGFP controls. [file 1471-2407-13-585-S5.xlsx]

## Sheet: eGFPvsEWSWT1
TargetID	logFC	adj.P.Val
SLC6A4	-5.00022	0.000215035
CPN1	-3.25718	0.00359817
DMKN	-5.69475	0.00930088
B020004J07RIK	-3.00084	0.00930088
DMKN	-5.59114	0.0144944
eGFP	4.01267	0.0254418
SERPING1	-3.62231	0.0254418
CRYM	-4.63662	0.0254418
CPN1	-2.06613	0.0254418
SBSN	-2.13516	0.0254418
SERPING1	-3.53439	0.0339633

## Sheet: eGFPvsEWSWT1-KTS
TargetID	logFC	adj.P.Val
DMKN	-7.20721	1.10428e-07
DMKN	-7.16062	4.25866e-07
ACCN3	-4.40212	5.82973e-06
CYP4F14	-4.29116	1.48339e-05
SLC6A12	-3.26126	0.000103013
SBSN	-2.69822	0.000169587
SLC6A4	-5.23138	0.000169587
ACCN3	-3.09388	0.000358678
KRTDAP	-4.65294	0.00055466
IQSEC3	-4.29761	0.000603106
ACCN3	-2.69916	0.000804094
CRYM	-3.20055	0.000804094
LOC100044204	-3.03907	0.000804094
MATN4	-2.87041	0.000879811
LOC100044204	-2.55157	0.00113814
B3GNT3	-2.60825	0.00166883
SLPI	-2.90175	0.00249007
6330407J23RIK	-2.60216	0.00249007
CDH6	-2.07275	0.00384607
B020004J07RIK	-3.26193	0.00400291
CPN1	-3.16861	0.00456136
ASCL1	-2.49726	0.0057323
RAX	-1.94776	0.0057323
IVL	-2.46937	0.0057602
SYNJ2	-1.87579	0.00757887
CBLN1	-3.42885	0.0100648
TAC1	-2.45389	0.0115932
KRTDAP	-1.62233	0.0119255
SP5	-1.10345	0.0183544
PDE10A	-1.60535	0.0188956
JAK2	-1.17571	0.0188956
2810003C17RIK	-1.77481	0.0188956
MLF1	-2.28072	0.0318296
JAK2	-1.16639	0.0337085
IGFBP4	-1.28888	0.0369852
GAD1	-1.8133	0.041578
EGFP	3.95347	0.0422132
D930046M13RIK	-2.05092	0.0450679
SERAC1	-1.73157	0.0450679
PCDH17	-1.77091	0.0486492
SBSN	-2.08717	0.0512673
SERPING1	-3.0284	0.0512673
LOC100047173	-1.73755	0.0512673
DRP2	-2.77359	0.0512673
IGFBP4	-1.47414	0.0604934
CPN1	-1.95328	0.0604934
B930097L24RIK	-1.51652	0.0621767
CLDN11	-2.59763	0.0637422
VAMP5	-1.38012	0.0693234
C1S	-1.19638	0.0724505
WNK4	-1.76343	0.0724505
EG574403	-1.91045	0.0724505
HS3ST3B1	-1.44555	0.0724505
PLXNA2	-1.92069	0.0724505
HP	-2.86393	0.0724505
IVL	-2.18598	0.0768615
SERPING1	-2.98609	0.0807067
RAX	-1.06658	0.0889183
HTR5B	-2.31775	0.094316

## Sheet: eGFPvsEWSWT1+KTS
TargetID	logFC	adj.P.Val
U46068	-4.63522	4.8691e-07
EG244911	-5.93974	9.52352e-07
CRYM	-6.0727	9.52352e-07
CALB2	-6.68617	4.26894e-06
CCDC114	-4.82739	4.26894e-06
GLDN	-4.72808	1.41323e-05
DMKN	-4.18229	2.17463e-05
CALB2	-4.74596	2.3859e-05
PDLIM3	-4.08261	2.47414e-05
TMEM51	-3.95997	2.96353e-05
SLC6A3	-4.33481	3.53322e-05
LOC639715	-3.19155	6.17835e-05
TSPAN32	-3.98715	7.01967e-05
U46068	-4.00473	7.24199e-05
COL23A1	-4.48512	7.48058e-05
PDLIM3	-3.54728	7.78444e-05
KLK14	-2.76255	8.6296e-05
DMKN	-4.02166	8.6296e-05
C1QTNF1	-2.92586	9.15041e-05
LCE3B	-3.5902	0.000147722
HOMER2	-1.79827	0.000147722
MUG4	-2.51705	0.000147722
SLC6A4	-4.76906	0.000161629
POPDC3	-3.02692	0.000181505
ICAM2	-2.67643	0.000279029
CPM	-2.83473	0.0002801
LCE3B	-3.17468	0.00030341
TCFAP2C	-2.97843	0.000353584
COL23A1	-2.81061	0.000644528
AI593442	-2.93093	0.000644528
LGALS7	-2.86476	0.000662105
CPNE6	-4.21378	0.000739053
STC1	-3.05642	0.000790248
WNT7B	-2.63373	0.000990668
BVES	-3.09511	0.00104518
LOC638024	-2.25524	0.00119137
A830030H10RIK	-2.77794	0.00119137
SEMA4A	-2.48483	0.00119137
CPN1	-3.34574	0.00133052
NTRK2	-2.56705	0.00158459
RAPGEF5	-1.6248	0.00159186
SERPING1	-4.21622	0.00159186
4930511J11RIK	-3.57555	0.00159186
2310007F04RIK	-3.06452	0.00171731
MEGF11	-1.94703	0.00213375
TMEM35	-3.47561	0.00213375
CPM	-2.01757	0.00266796
LGALS7	-2.25421	0.00307948
RASD2	-1.90944	0.00334952
SERPING1	-4.08269	0.00402411
SLURP1	-1.97607	0.00437388
BVES	-2.82083	0.0051391
2900019M05RIK	-1.83035	0.00566948
NFE2L3	-1.66195	0.00600866
ELA1	-2.53539	0.00718024
SGK3	-1.38455	0.00745258
PLP1	-2.24761	0.00779952
ITGB4	-1.77355	0.00812827
PCDH8	-1.81135	0.0082949
SEZ6L	-2.83518	0.00846584
B020004J07RIK	-2.73975	0.00865528
CAMK2N1	-2.60268	0.00889019
SBSN	-1.57209	0.00901347
EMILIN2	-1.20498	0.00901347
CSN3	-1.92658	0.0130296
CSNK	-1.19091	0.0137073
GRIK1	-1.412	0.0137073
CPN1	-2.17899	0.0137073
CPZ	-2.00368	0.0137073
2900072M03RIK	-1.34273	0.0137073
CDA	-1.4427	0.0146931
PCBP3	-1.40567	0.0149051
EGFP	4.07186	0.0159901
FADS2	-1.90204	0.0172266
EPHB1	-2.51081	0.0176633
GUCA2B	-0.943957	0.0184982
KIT	-2.66471	0.0184982
LOC100045304	-1.00749	0.0192385
SSTR2	-2.19112	0.0223319
CITED4	-1.5035	0.0235098
TMEM16B	-1.46804	0.0241164
9130213B05RIK	-1.18077	0.0243901
MRAS	-1.25773	0.0266149
STAC	-1.46438	0.0267642
ALOX5AP	-1.62708	0.0269695
CIB2	-1.63504	0.0276905
CXCR4	-2.52832	0.0279174
CENTD3	-1.53688	0.0283887
MYO18B	-1.98351	0.0283887
ZCCHC12	-1.53138	0.0289371
AP3M2	-1.52866	0.0289463
6030405A18RIK	-1.46554	0.0296487
LOC100047419	-1.09984	0.0303488
MRAS	-0.98922	0.0303488
CSDC2	-1.3698	0.0303488
EPGN	-1.32371	0.0310064
LYG1	-1.58079	0.0327156
PRG4	-1.62572	0.0337632
CIB2	-1.6144	0.0367529
TCFAP2C	-1.486	0.0391932
LOC435145	-1.43331	0.0410055
VSTM2B	-1.95416	0.0427807
KCNK5	-1.64623	0.0497926
BC013491	-1.91438	0.0504844
WHRN	-1.42748	0.0504844
ICAM1	-1.73905	0.0504844
GPR81	-1.32035	0.0504844
EDARADD	-1.05801	0.0505934
C030009J22RIK	-1.75723	0.0541346
IL11	-1.16794	0.0583023
CXCL1	-1.76123	0.0583023
LOC100048721	-0.864391	0.0598721
RAPGEF5	-1.38317	0.0614883
LCE3C	-2.07788	0.0628185
ADORA1	-1.15488	0.0628185
G0S2	-1.1476	0.0668802
EFHD1	-1.71414	0.0668802
LOC382972	-1.03073	0.0689479
3110079O15RIK	-1.62985	0.0702269
ELFN1	-1.20745	0.072382
SEMA4F	-1.71999	0.0760462
SH2D1B1	-1.60671	0.0769803
SGK3	-1.12633	0.0773269
MSX1	-1.08761	0.0816898
PCSK6	-1.27316	0.0827103
NPAL2	-1.03479	0.0827103
CXADR	0.873312	0.0827103
SLC11A1	-0.858181	0.0844331
RBP7	-1.13978	0.0860006
TEKT1	-1.22699	0.0970079
TGFBI	-2.35399	0.0984253
CALN1	-2.10442	0.099401

## Sheet: All
eGFP vs EWS/WT1
TargetID	logFC	adj.P.Val
SLC6A4	-5.00022	0.000215035
CPN1	-3.25718	0.00359817
DMKN	-5.69475	0.00930088
B020004J07RIK	-3.00084	0.00930088
DMKN	-5.59114	0.0144944
eGFP	4.01267	0.0254418
SERPING1	-3.62231	0.0254418
CRYM	-4.63662	0.0254418
CPN1	-2.06613	0.0254418
SBSN	-2.13516	0.0254418
SERPING1	-3.53439	0.0339633
eGFPvsEWS/WT1-KTS
TargetID	logFC	adj.P.Val
DMKN	-7.20721	1.10428e-07
DMKN	-7.16062	4.25866e-07
ACCN3	-4.40212	5.82973e-06
CYP4F14	-4.29116	1.48339e-05
SLC6A12	-3.26126	0.000103013
SBSN	-2.69822	0.000169587
SLC6A4	-5.23138	0.000169587
ACCN3	-3.09388	0.000358678
KRTDAP	-4.65294	0.00055466
IQSEC3	-4.29761	0.000603106
ACCN3	-2.69916	0.000804094
CRYM	-3.20055	0.000804094
LOC100044204	-3.03907	0.000804094
MATN4	-2.87041	0.000879811
LOC100044204	-2.55157	0.00113814
B3GNT3	-2.60825	0.00166883
SLPI	-2.90175	0.00249007
6330407J23RIK	-2.60216	0.00249007
CDH6	-2.07275	0.00384607
B020004J07RIK	-3.26193	0.00400291
CPN1	-3.16861	0.00456136
ASCL1	-2.49726	0.0057323
RAX	-1.94776	0.0057323
IVL	-2.46937	0.0057602
SYNJ2	-1.87579	0.00757887
CBLN1	-3.42885	0.0100648
TAC1	-2.45389	0.0115932
KRTDAP	-1.62233	0.0119255
SP5	-1.10345	0.0183544
PDE10A	-1.60535	0.0188956
JAK2	-1.17571	0.0188956
2810003C17RIK	-1.77481	0.0188956
MLF1	-2.28072	0.0318296
JAK2	-1.16639	0.0337085
IGFBP4	-1.28888	0.0369852
GAD1	-1.8133	0.041578
EGFP	3.95347	0.0422132
D930046M13RIK	-2.05092	0.0450679
SERAC1	-1.73157	0.0450679
PCDH17	-1.77091	0.0486492
SBSN	-2.08717	0.0512673
SERPING1	-3.0284	0.0512673
LOC100047173	-1.73755	0.0512673
DRP2	-2.77359	0.0512673
IGFBP4	-1.47414	0.0604934
CPN1	-1.95328	0.0604934
B930097L24RIK	-1.51652	0.0621767
CLDN11	-2.59763	0.0637422
VAMP5	-1.38012	0.0693234
C1S	-1.19638	0.0724505
WNK4	-1.76343	0.0724505
EG574403	-1.91045	0.0724505
HS3ST3B1	-1.44555	0.0724505
PLXNA2	-1.92069	0.0724505
HP	-2.86393	0.0724505
IVL	-2.18598	0.0768615
SERPING1	-2.98609	0.0807067
RAX	-1.06658	0.0889183
HTR5B	-2.31775	0.094316
eGFPvsEWS/WT1+KTS
TargetID	logFC	adj.P.Val
U46068	-4.63522	4.8691e-07
EG244911	-5.93974	9.52352e-07
CRYM	-6.0727	9.52352e-07
CALB2	-6.68617	4.26894e-06
CCDC114	-4.82739	4.26894e-06
GLDN	-4.72808	1.41323e-05
DMKN	-4.18229	2.17463e-05
CALB2	-4.74596	2.3859e-05
PDLIM3	-4.08261	2.47414e-05
TMEM51	-3.95997	2.96353e-05
SLC6A3	-4.33481	3.53322e-05
LOC639715	-3.19155	6.17835e-05
TSPAN32	-3.98715	7.01967e-05
U46068	-4.00473	7.24199e-05
COL23A1	-4.48512	7.48058e-05
PDLIM3	-3.54728	7.78444e-05
KLK14	-2.76255	8.6296e-05
DMKN	-4.02166	8.6296e-05
C1QTNF1	-2.92586	9.15041e-05
LCE3B	-3.5902	0.000147722
HOMER2	-1.79827	0.000147722
MUG4	-2.51705	0.000147722
SLC6A4	-4.76906	0.000161629
POPDC3	-3.02692	0.000181505
ICAM2	-2.67643	0.000279029
CPM	-2.83473	0.0002801
LCE3B	-3.17468	0.00030341
TCFAP2C	-2.97843	0.000353584
COL23A1	-2.81061	0.000644528
AI593442	-2.93093	0.000644528
LGALS7	-2.86476	0.000662105
CPNE6	-4.21378	0.000739053
STC1	-3.05642	0.000790248
WNT7B	-2.63373	0.000990668
BVES	-3.09511	0.00104518
LOC638024	-2.25524	0.00119137
A830030H10RIK	-2.77794	0.00119137
SEMA4A	-2.48483	0.00119137
CPN1	-3.34574	0.00133052
NTRK2	-2.56705	0.00158459
RAPGEF5	-1.6248	0.00159186
SERPING1	-4.21622	0.00159186
4930511J11RIK	-3.57555	0.00159186
2310007F04RIK	-3.06452	0.00171731
MEGF11	-1.94703	0.00213375
TMEM35	-3.47561	0.00213375
CPM	-2.01757	0.00266796
LGALS7	-2.25421	0.00307948
RASD2	-1.90944	0.00334952
SERPING1	-4.08269	0.00402411
SLURP1	-1.97607	0.00437388
BVES	-2.82083	0.0051391
2900019M05RIK	-1.83035	0.00566948
NFE2L3	-1.66195	0.00600866
ELA1	-2.53539	0.00718024
SGK3	-1.38455	0.00745258
PLP1	-2.24761	0.00779952
ITGB4	-1.77355	0.00812827
PCDH8	-1.81135	0.0082949
SEZ6L	-2.83518	0.00846584
B020004J07RIK	-2.73975	0.00865528
CAMK2N1	-2.60268	0.00889019
SBSN	-1.57209	0.00901347
EMILIN2	-1.20498	0.00901347
CSN3	-1.92658	0.0130296
CSNK	-1.19091	0.0137073
GRIK1	-1.412	0.0137073
CPN1	-2.17899	0.0137073
CPZ	-2.00368	0.0137073
2900072M03RIK	-1.34273	0.0137073
CDA	-1.4427	0.0146931
PCBP3	-1.40567	0.0149051
EGFP	4.07186	0.0159901
FADS2	-1.90204	0.0172266
EPHB1	-2.51081	0.0176633
GUCA2B	-0.943957	0.0184982
KIT	-2.66471	0.0184982
LOC100045304	-1.00749	0.0192385
SSTR2	-2.19112	0.0223319
CITED4	-1.5035	0.0235098
TMEM16B	-1.46804	0.0241164
9130213B05RIK	-1.18077	0.0243901
MRAS	-1.25773	0.0266149
STAC	-1.46438	0.0267642
ALOX5AP	-1.62708	0.0269695
CIB2	-1.63504	0.0276905
CXCR4	-2.52832	0.0279174
CENTD3	-1.53688	0.0283887
MYO18B	-1.98351	0.0283887
ZCCHC12	-1.53138	0.0289371
AP3M2	-1.52866	0.0289463
6030405A18RIK	-1.46554	0.0296487
LOC100047419	-1.09984	0.0303488
MRAS	-0.98922	0.0303488
CSDC2	-1.3698	0.0303488
EPGN	-1.32371	0.0310064
LYG1	-1.58079	0.0327156
PRG4	-1.62572	0.0337632
CIB2	-1.6144	0.0367529
TCFAP2C	-1.486	0.0391932
LOC435145	-1.43331	0.0410055
VSTM2B	-1.95416	0.0427807
KCNK5	-1.64623	0.0497926
BC013491	-1.91438	0.0504844
WHRN	-1.42748	0.0504844
ICAM1	-1.73905	0.0504844
GPR81	-1.32035	0.0504844
EDARADD	-1.05801	0.0505934
C030009J22RIK	-1.75723	0.0541346
IL11	-1.16794	0.0583023
CXCL1	-1.76123	0.0583023
LOC100048721	-0.864391	0.0598721
RAPGEF5	-1.38317	0.0614883
LCE3C	-2.07788	0.0628185
ADORA1	-1.15488	0.0628185
G0S2	-1.1476	0.0668802
EFHD1	-1.71414	0.0668802
LOC382972	-1.03073	0.0689479
3110079O15RIK	-1.62985	0.0702269
ELFN1	-1.20745	0.072382
SEMA4F	-1.71999	0.0760462
SH2D1B1	-1.60671	0.0769803
SGK3	-1.12633	0.0773269
MSX1	-1.08761	0.0816898
PCSK6	-1.27316	0.0827103
NPAL2	-1.03479	0.0827103
CXADR	0.873312	0.0827103
SLC11A1	-0.858181	0.0844331
RBP7	-1.13978	0.0860006
TEKT1	-1.22699	0.0970079
TGFBI	-2.35399	0.0984253
CALN1	-2.10442	0.099401
