# Supplementary material for: The oncogenic properties of EWS/WT1 of desmoplastic small round cell tumors are unmasked by loss of p53 in murine embryonic fibroblasts
Source: BMC Cancer. 2013 Dec 9;13:585. doi: 10.1186/1471-2407-13-585 (PMC4029184; doi:10.1186/1471-2407-13-585)
Supplement: Additional file 6: Table S3 — Pathways found to be enriched in MEFs expressing EWS/WT1-KTS or EWS/WT1 + KTS compared to eGFP controls on GSEA analysis. [file 1471-2407-13-585-S6.xls]

## Sheet: EWSWT1-KTSvseGFP
NAME	NOM p-val	FDR q-val
REACTOME_AMYLOIDS	0	0
REACTOME_RNA_POL_I_PROMOTER_OPENING	0	0
KEGG_SYSTEMIC_LUPUS_ERYTHEMATOSUS	0	0.00168515
REACTOME_MUSCLE_CONTRACTION	0	0.00512236
KEGG_TYPE_I_DIABETES_MELLITUS	0	0.00613293
REACTOME_RESPIRATORY_ELECTRON_TRANSPORT_ATP_SYNTHESIS_BY_CHEMIOSMOTIC_COUPLING_AND_HEAT_PRODUCTION_BY_UNCOUPLING_PROTEINS_	0	0.00744159
REACTOME_RNA_POL_I_TRANSCRIPTION	0	0.00783975
KIM_WT1_TARGETS_UP	0	0.00814674
REACTOME_SMOOTH_MUSCLE_CONTRACTION	0	0.00887549
REACTOME_TCA_CYCLE_AND_RESPIRATORY_ELECTRON_TRANSPORT	0	0.00951104
PID_THROMBIN_PAR1_PATHWAY	0	0.0105678
KEGG_ALLOGRAFT_REJECTION	0	0.0113728
PID_LYSOPHOSPHOLIPID_PATHWAY	0	0.0113833
REACTOME_MEIOTIC_RECOMBINATION	0	0.0114601
KEGG_P53_SIGNALING_PATHWAY	0	0.0116278
REACTOME_RESPIRATORY_ELECTRON_TRANSPORT	0	0.0120543
KEGG_TGF_BETA_SIGNALING_PATHWAY	0	0.012059
PID_DELTANP63PATHWAY	0	0.0136942
PID_ER_NONGENOMIC_PATHWAY	0	0.0180046
KEGG_OXIDATIVE_PHOSPHORYLATION	0	0.0183255
REACTOME_INTERFERON_GAMMA_SIGNALING	0	0.0190519
REACTOME_PEPTIDE_LIGAND_BINDING_RECEPTORS	0	0.0193565
REACTOME_PACKAGING_OF_TELOMERE_ENDS	0	0.0266784
BIOCARTA_ECM_PATHWAY	0	0.026689
REACTOME_EXTRACELLULAR_MATRIX_ORGANIZATION	0	0.0422912
REACTOME_CHEMOKINE_RECEPTORS_BIND_CHEMOKINES	0	0.0450932
ALFANO_MYC_TARGETS	0	0.045201
PID_CXCR4_PATHWAY	0	0.0471023
REACTOME_MEIOSIS	0	0.0671747
REACTOME_CLASS_A1_RHODOPSIN_LIKE_RECEPTORS	0	0.0806311
REACTOME_GPCR_LIGAND_BINDING	0	0.0882719
REACTOME_RNA_POL_I_RNA_POL_III_AND_MITOCHONDRIAL_TRANSCRIPTION	0	0.0892982
KEGG_CHEMOKINE_SIGNALING_PATHWAY	0	0.094039
REACTOME_METABOLISM_OF_PROTEINS	0	0.0956459
REACTOME_APOPTOSIS	0	0.0958186
REACTOME_GPCR_DOWNSTREAM_SIGNALING	0	0.131697
REACTOME_G_ALPHA_Q_SIGNALLING_EVENTS	0	0.135226
REACTOME_PLATELET_ACTIVATION_SIGNALING_AND_AGGREGATION	0	0.140284
KEGG_PATHWAYS_IN_CANCER	0.00129702	0.165854
REACTOME_POST_TRANSLATIONAL_PROTEIN_MODIFICATION	0.00143266	0.103567
KEGG_HUNTINGTONS_DISEASE	0.00143678	0.113502
REACTOME_TRANSCRIPTION	0.00144509	0.161538
KEGG_REGULATION_OF_ACTIN_CYTOSKELETON	0.00144928	0.162346
KEGG_ALZHEIMERS_DISEASE	0.00147275	0.13662
PID_P53DOWNSTREAMPATHWAY	0.0014771	0.105875
KEGG_LEUKOCYTE_TRANSENDOTHELIAL_MIGRATION	0.00154799	0.0698013
KEGG_PARKINSONS_DISEASE	0.00155039	0.0654643
REACTOME_SRP_DEPENDENT_COTRANSLATIONAL_PROTEIN_TARGETING_TO_MEMBRANE	0.00158479	0.162496
REACTOME_COLLAGEN_FORMATION	0.00162602	0.0789517
PID_TAP63PATHWAY	0.00168634	0.0159832
KEGG_GRAFT_VERSUS_HOST_DISEASE	0.00190476	0.0334199
KEGG_CYTOKINE_CYTOKINE_RECEPTOR_INTERACTION	0.00286944	0.160749
KEGG_LYSOSOME	0.00305344	0.120052
REACTOME_DIABETES_PATHWAYS	0.00308642	0.130614
KEGG_CELL_ADHESION_MOLECULES_CAMS	0.00309598	0.138727
REACTOME_DEPOSITION_OF_NEW_CENPA_CONTAINING_NUCLEOSOMES_AT_THE_CENTROMERE	0.00315457	0.0929312
KEGG_PRION_DISEASES	0.00331126	0.0867152
KEGG_N_GLYCAN_BIOSYNTHESIS	0.00335008	0.0640449
PID_CXCR3PATHWAY	0.00351494	0.0343077
PID_IL23PATHWAY	0.00352113	0.0939244
PID_TCPTP_PATHWAY	0.00353982	0.0658786
BIOCARTA_ALK_PATHWAY	0.0035524	0.0557438
KEGG_PROTEIN_EXPORT	0.00369686	0.0192549
REACTOME_HEMOSTASIS	0.00369914	0.220169
REACTOME_GASTRIN_CREB_SIGNALLING_PATHWAY_VIA_PKC_AND_MAPK	0.0042796	0.16369
KEGG_MELANOGENESIS	0.00463679	0.163368
REACTOME_ASPARAGINE_N_LINKED_GLYCOSYLATION	0.00475436	0.0812458
REACTOME_MEIOTIC_SYNAPSIS	0.00484653	0.0617176
REACTOME_INTEGRIN_CELL_SURFACE_INTERACTIONS	0.00487805	0.0882843
PID_IFNGPATHWAY	0.00509338	0.0669868
PID_IL6_7PATHWAY	0.00517241	0.0950772
PID_ERBB1_RECEPTOR_PROXIMAL_PATHWAY	0.005291	0.0313869
REACTOME_NEURONAL_SYSTEM	0.00539084	0.234723
PID_WNT_SIGNALING_PATHWAY	0.00556586	0.0807013
PID_S1P_S1P3_PATHWAY	0.00567108	0.0690887
KEGG_ENDOCYTOSIS	0.00569801	0.164794
REACTOME_AXON_GUIDANCE	0.00569801	0.188712
REACTOME_G_ALPHA_I_SIGNALLING_EVENTS	0.00590842	0.172231
REACTOME_TRANSLATION	0.00611621	0.176453
REACTOME_CELL_JUNCTION_ORGANIZATION	0.00636943	0.121657
KEGG_ECM_RECEPTOR_INTERACTION	0.00636943	0.161609
PID_ENDOTHELINPATHWAY	0.00643087	0.107841
REACTOME_REGULATION_OF_APOPTOSIS	0.00648298	0.0959858
PID_AR_NONGENOMIC_PATHWAY	0.00716846	0.0811154
KEGG_TIGHT_JUNCTION	0.00725689	0.173966
KEGG_AUTOIMMUNE_THYROID_DISEASE	0.00727273	0.0637849
REACTOME_TIGHT_JUNCTION_INTERACTIONS	0.00744879	0.105454
KEGG_HYPERTROPHIC_CARDIOMYOPATHY_HCM	0.00798722	0.106938
REACTOME_SEMAPHORIN_INTERACTIONS	0.008	0.0970191
REACTOME_ER_PHAGOSOME_PATHWAY	0.00859107	0.145501
KEGG_VASCULAR_SMOOTH_MUSCLE_CONTRACTION	0.00877193	0.160011
REACTOME_INTERFERON_SIGNALING	0.00909091	0.189398
KEGG_INTESTINAL_IMMUNE_NETWORK_FOR_IGA_PRODUCTION	0.00924214	0.0870463
REACTOME_CELL_CELL_JUNCTION_ORGANIZATION	0.00986842	0.151038
PID_SHP2_PATHWAY	0.0114943	0.153585
REACTOME_O_LINKED_GLYCOSYLATION_OF_MUCINS	0.0122164	0.137199
KEGG_SNARE_INTERACTIONS_IN_VESICULAR_TRANSPORT	0.0127971	0.0939708
KEGG_FOCAL_ADHESION	0.012894	0.233675
PID_KITPATHWAY	0.0134907	0.13491
REACTOME_SIGNALING_BY_WNT	0.0135135	0.175987
PID_THROMBIN_PAR4_PATHWAY	0.0135659	0.104566
PID_ERBB2ERBB3PATHWAY	0.0135823	0.1189
REACTOME_TRANSPORT_TO_THE_GOLGI_AND_SUBSEQUENT_MODIFICATION	0.0142349	0.0937673
REACTOME_CELL_CELL_COMMUNICATION	0.0151515	0.192864
REACTOME_AMINE_DERIVED_HORMONES	0.0154739	0.0911644
PID_A6B1_A6B4_INTEGRIN_PATHWAY	0.015528	0.105318
PID_HEDGEHOG_GLIPATHWAY	0.0163132	0.160814
PID_PRLSIGNALINGEVENTSPATHWAY	0.0168539	0.117993
REACTOME_STRIATED_MUSCLE_CONTRACTION	0.0169492	0.0864404
REACTOME_IL_3_5_AND_GM_CSF_SIGNALING	0.0171233	0.126987
REACTOME_TELOMERE_MAINTENANCE	0.017331	0.167079
PID_EPHRINBREVPATHWAY	0.0175439	0.16338
REACTOME_NCAM1_INTERACTIONS	0.0180832	0.164804
REACTOME_G_ALPHA_Z_SIGNALLING_EVENTS	0.0182421	0.164692
BIOCARTA_TPO_PATHWAY	0.0186916	0.138695
PID_AP1_PATHWAY	0.0194489	0.167449
REACTOME_CGMP_EFFECTS	0.0201465	0.133698
KEGG_VIRAL_MYOCARDITIS	0.0202703	0.162259
KEGG_AXON_GUIDANCE	0.0205882	0.216818
REACTOME_RNA_POL_II_TRANSCRIPTION_PRE_INITIATION_AND_PROMOTER_OPENING	0.0210896	0.163228
PID_AR_PATHWAY	0.0212072	0.172724
KEGG_SELENOAMINO_ACID_METABOLISM	0.0214286	0.13524
KEGG_DILATED_CARDIOMYOPATHY	0.0223642	0.217727
REACTOME_G_ALPHA_S_SIGNALLING_EVENTS	0.0226244	0.21537
BIOCARTA_RHO_PATHWAY	0.0238095	0.173045
REACTOME_OTHER_SEMAPHORIN_INTERACTIONS	0.0244361	0.0918811
PID_FRA_PATHWAY	0.0245614	0.136079
PID_AVB3_OPN_PATHWAY	0.0254545	0.166285
PID_P73PATHWAY	0.025641	0.208662
REACTOME_IL_RECEPTOR_SHC_SIGNALING	0.026362	0.11701
ST_FAS_SIGNALING_PATHWAY	0.0271186	0.176268
REACTOME_NITRIC_OXIDE_STIMULATES_GUANYLATE_CYCLASE	0.0271248	0.137218
KEGG_BASAL_TRANSCRIPTION_FACTORS	0.0276753	0.162624
REACTOME_VIF_MEDIATED_DEGRADATION_OF_APOBEC3G	0.0279232	0.164055
BIOCARTA_BIOPEPTIDES_PATHWAY	0.0280066	0.175787
PID_BETACATENIN_NUC_PATHWAY	0.0283806	0.172563
REACTOME_CLASS_B_2_SECRETIN_FAMILY_RECEPTORS	0.0290323	0.220959
PID_HES_HEYPATHWAY	0.0295567	0.16541
PID_EPHA2_FWDPATHWAY	0.0297952	0.131484
PID_INTEGRIN1_PATHWAY	0.0298013	0.174323
BIOCARTA_CCR5_PATHWAY	0.0301418	0.162561
PID_ERBB4_PATHWAY	0.0305085	0.175091
KEGG_COMPLEMENT_AND_COAGULATION_CASCADES	0.0310458	0.199455
PID_PDGFRBPATHWAY	0.0319149	0.232471
KEGG_ASTHMA	0.032197	0.153945
BIOCARTA_NFAT_PATHWAY	0.0323625	0.197335
REACTOME_G_ALPHA1213_SIGNALLING_EVENTS	0.0325203	0.179273
PID_AVB3_INTEGRIN_PATHWAY	0.0329489	0.224705
REACTOME_TRANSFERRIN_ENDOCYTOSIS_AND_RECYCLING	0.0332168	0.134576
REACTOME_AMINE_LIGAND_BINDING_RECEPTORS	0.0335097	0.17619
BIOCARTA_MCALPAIN_PATHWAY	0.0337711	0.16024
PID_GMCSF_PATHWAY	0.034188	0.171974
BIOCARTA_UCALPAIN_PATHWAY	0.0349515	0.162872
REACTOME_GABA_SYNTHESIS_RELEASE_REUPTAKE_AND_DEGRADATION	0.035514	0.128549
BIOCARTA_INTRINSIC_PATHWAY	0.0356506	0.165058
KEGG_NATURAL_KILLER_CELL_MEDIATED_CYTOTOXICITY	0.0380518	0.219016
BIOCARTA_CTLA4_PATHWAY	0.0381679	0.176424
PID_IL27PATHWAY	0.038817	0.175006
PID_NCADHERINPATHWAY	0.0392157	0.173555
REACTOME_ACTIVATION_OF_THE_MRNA_UPON_BINDING_OF_THE_CAP_BINDING_COMPLEX_AND_EIFS_AND_SUBSEQUENT_BINDING_TO_43S	0.0398724	0.198775
PID_P53REGULATIONPATHWAY	0.040404	0.220996
PID_AJDISS_2PATHWAY	0.0421585	0.20732
REACTOME_NRAGE_SIGNALS_DEATH_THROUGH_JNK	0.0425894	0.207134
REACTOME_INSULIN_RECEPTOR_RECYCLING	0.0436433	0.165346
REACTOME_CITRIC_ACID_CYCLE_TCA_CYCLE	0.0462107	0.159753
REACTOME_A_TETRASACCHARIDE_LINKER_SEQUENCE_IS_REQUIRED_FOR_GAG_SYNTHESIS	0.0477941	0.172875
PID_RAC1_REG_PATHWAY	0.0483005	0.187674
BIOCARTA_IL6_PATHWAY	0.0490566	0.168686
PID_PTP1BPATHWAY	0.0492091	0.218576
REACTOME_SEMA4D_INDUCED_CELL_MIGRATION_AND_GROWTH_CONE_COLLAPSE	0.0493601	0.172715
REACTOME_COSTIMULATION_BY_THE_CD28_FAMILY	0.0495868	0.217307

## Sheet: EWSWT1+KTSvseGFP
NAME	GS<br> follow link to MSigDB	NOM p-val	FDR q-val
REACTOME_CHEMOKINE_RECEPTORS_BIND_CHEMOKINES	REACTOME_CHEMOKINE_RECEPTORS_BIND_CHEMOKINES	0	0
PID_INTEGRIN2_PATHWAY	PID_INTEGRIN2_PATHWAY	0	0.0242555
REACTOME_INTERFERON_GAMMA_SIGNALING	REACTOME_INTERFERON_GAMMA_SIGNALING	0	0.166847
KEGG_BASAL_CELL_CARCINOMA	KEGG_BASAL_CELL_CARCINOMA	0	0.15786
KEGG_HEDGEHOG_SIGNALING_PATHWAY	KEGG_HEDGEHOG_SIGNALING_PATHWAY	0	0.15757
REACTOME_IMMUNOREGULATORY_INTERACTIONS_BETWEEN_A_LYMPHOID_AND_A_NON_LYMPHOID_CELL	REACTOME_IMMUNOREGULATORY_INTERACTIONS_BETWEEN_A_LYMPHOID_AND_A_NON_LYMPHOID_CELL	0	0.210867
KEGG_COMPLEMENT_AND_COAGULATION_CASCADES	KEGG_COMPLEMENT_AND_COAGULATION_CASCADES	0	0.221746
BIOCARTA_COMP_PATHWAY	BIOCARTA_COMP_PATHWAY	0.0121951	0.133391
PID_WNT_SIGNALING_PATHWAY	PID_WNT_SIGNALING_PATHWAY	0.0178571	0.19653
PID_HEDGEHOG_2PATHWAY	PID_HEDGEHOG_2PATHWAY	0.0212766	0.205812
REACTOME_DEGRADATION_OF_THE_EXTRACELLULAR_MATRIX	REACTOME_DEGRADATION_OF_THE_EXTRACELLULAR_MATRIX	0.0232558	0.16998
PID_EPHRINBREVPATHWAY	PID_EPHRINBREVPATHWAY	0.027027	0.172427
REACTOME_OTHER_SEMAPHORIN_INTERACTIONS	REACTOME_OTHER_SEMAPHORIN_INTERACTIONS	0.0319149	0.177329
REACTOME_COMPLEMENT_CASCADE	REACTOME_COMPLEMENT_CASCADE	0.0350877	0.162957
PID_FRA_PATHWAY	PID_FRA_PATHWAY	0.04	0.155064
PID_IL23PATHWAY	PID_IL23PATHWAY	0.04	0.198279

## Sheet: EWSWT1 vs eGFP
NAME	NOM p-val	FDR q-val
REACTOME_CHEMOKINE_RECEPTORS_BIND_CHEMOKINES	0	0.00326002
REACTOME_PEPTIDE_LIGAND_BINDING_RECEPTORS	0	0.00534581
REACTOME_INTERFERON_GAMMA_SIGNALING	0	0.00919197
REACTOME_MUSCLE_CONTRACTION	0	0.0236579
KEGG_ALLOGRAFT_REJECTION	0	0.024434
KEGG_TYPE_I_DIABETES_MELLITUS	0	0.0263606
PID_WNT_SIGNALING_PATHWAY	0	0.0299912
REACTOME_AMINE_DERIVED_HORMONES	0	0.0300927
KEGG_P53_SIGNALING_PATHWAY	0	0.0307676
REACTOME_SMOOTH_MUSCLE_CONTRACTION	0	0.0311699
PID_INTEGRIN2_PATHWAY	0	0.0314552
PID_FRA_PATHWAY	0	0.034215
PID_DELTANP63PATHWAY	0	0.0441228
BIOCARTA_COMP_PATHWAY	0	0.04467
PID_TAP63PATHWAY	0	0.0449644
REACTOME_CLASS_A1_RHODOPSIN_LIKE_RECEPTORS	0	0.0461212
REACTOME_EXTRACELLULAR_MATRIX_ORGANIZATION	0	0.0581521
BIOCARTA_NKT_PATHWAY	0	0.0920264
KEGG_COMPLEMENT_AND_COAGULATION_CASCADES	0	0.0949861
KEGG_TGF_BETA_SIGNALING_PATHWAY	0	0.0971113
KIM_WT1_TARGETS_UP	0	0.0991031
KEGG_HYPERTROPHIC_CARDIOMYOPATHY_HCM	0	0.0997249
KEGG_CYTOKINE_CYTOKINE_RECEPTOR_INTERACTION	0	0.119905
REACTOME_G_ALPHA_I_SIGNALLING_EVENTS	0	0.120147
REACTOME_INTEGRIN_CELL_SURFACE_INTERACTIONS	0	0.120809
REACTOME_CLASS_B_2_SECRETIN_FAMILY_RECEPTORS	0	0.138391
KEGG_ECM_RECEPTOR_INTERACTION	0	0.145115
PID_INTEGRIN1_PATHWAY	0	0.171802
KEGG_CELL_ADHESION_MOLECULES_CAMS	0	0.172222
PID_P53DOWNSTREAMPATHWAY	0	0.173398
KEGG_DILATED_CARDIOMYOPATHY	0	0.21031
REACTOME_OTHER_SEMAPHORIN_INTERACTIONS	0.00632911	0.0255793
BIOCARTA_ALK_PATHWAY	0.00943396	0.0744013
KEGG_INTESTINAL_IMMUNE_NETWORK_FOR_IGA_PRODUCTION	0.00980392	0.0561206
PID_IL23PATHWAY	0.0106383	0.0367725
REACTOME_SEMAPHORIN_INTERACTIONS	0.0153846	0.171952
PID_ENDOTHELINPATHWAY	0.0169492	0.174943
REACTOME_AMYLOIDS	0.0172414	0.103326
REACTOME_COMPLEMENT_CASCADE	0.0173913	0.0767277
KEGG_BASAL_CELL_CARCINOMA	0.0178571	0.0870131
KEGG_GRAFT_VERSUS_HOST_DISEASE	0.0189873	0.0555859
BIOCARTA_LAIR_PATHWAY	0.0189873	0.0856752
KEGG_ASTHMA	0.0225564	0.0611249
PID_ER_NONGENOMIC_PATHWAY	0.0227273	0.138493
KEGG_AUTOIMMUNE_THYROID_DISEASE	0.0254237	0.082712
KEGG_SNARE_INTERACTIONS_IN_VESICULAR_TRANSPORT	0.026087	0.172252
PID_EPHRINBREVPATHWAY	0.0267857	0.0811505
BIOCARTA_INFLAM_PATHWAY	0.027027	0.104587
BIOCARTA_ECM_PATHWAY	0.0325203	0.0952673
PID_AP1_PATHWAY	0.0344828	0.182732
KEGG_HEDGEHOG_SIGNALING_PATHWAY	0.04	0.141663
REACTOME_COLLAGEN_FORMATION	0.0416667	0.155778
REACTOME_DEGRADATION_OF_THE_EXTRACELLULAR_MATRIX	0.0422535	0.0966812
REACTOME_IMMUNOREGULATORY_INTERACTIONS_BETWEEN_A_LYMPHOID_AND_A_NON_LYMPHOID_CELL	0.0422535	0.139856
BIOCARTA_CCR5_PATHWAY	0.0425532	0.13969
REACTOME_STRIATED_MUSCLE_CONTRACTION	0.042735	0.104745
REACTOME_RAS_ACTIVATION_UOPN_CA2_INFUX_THROUGH_NMDA_RECEPTOR	0.0469799	0.151682
REACTOME_UNBLOCKING_OF_NMDA_RECEPTOR_GLUTAMATE_BINDING_AND_ACTIVATION	0.0476191	0.0989169

## Sheet: all
EWS/WT1 vs eGFP
Pathway	NOM p-val	FDR q-val
REACTOME_CHEMOKINE_RECEPTORS_BIND_CHEMOKINES	0	0.00326002
REACTOME_PEPTIDE_LIGAND_BINDING_RECEPTORS	0	0.00534581
REACTOME_INTERFERON_GAMMA_SIGNALING	0	0.00919197
REACTOME_MUSCLE_CONTRACTION	0	0.0236579
KEGG_ALLOGRAFT_REJECTION	0	0.024434
KEGG_TYPE_I_DIABETES_MELLITUS	0	0.0263606
PID_WNT_SIGNALING_PATHWAY	0	0.0299912
REACTOME_AMINE_DERIVED_HORMONES	0	0.0300927
KEGG_P53_SIGNALING_PATHWAY	0	0.0307676
REACTOME_SMOOTH_MUSCLE_CONTRACTION	0	0.0311699
PID_INTEGRIN2_PATHWAY	0	0.0314552
PID_FRA_PATHWAY	0	0.034215
PID_DELTANP63PATHWAY	0	0.0441228
BIOCARTA_COMP_PATHWAY	0	0.04467
PID_TAP63PATHWAY	0	0.0449644
REACTOME_CLASS_A1_RHODOPSIN_LIKE_RECEPTORS	0	0.0461212
REACTOME_EXTRACELLULAR_MATRIX_ORGANIZATION	0	0.0581521
BIOCARTA_NKT_PATHWAY	0	0.0920264
KEGG_COMPLEMENT_AND_COAGULATION_CASCADES	0	0.0949861
KEGG_TGF_BETA_SIGNALING_PATHWAY	0	0.0971113
KIM_WT1_TARGETS_UP	0	0.0991031
KEGG_HYPERTROPHIC_CARDIOMYOPATHY_HCM	0	0.0997249
KEGG_CYTOKINE_CYTOKINE_RECEPTOR_INTERACTION	0	0.119905
REACTOME_G_ALPHA_I_SIGNALLING_EVENTS	0	0.120147
REACTOME_INTEGRIN_CELL_SURFACE_INTERACTIONS	0	0.120809
REACTOME_CLASS_B_2_SECRETIN_FAMILY_RECEPTORS	0	0.138391
KEGG_ECM_RECEPTOR_INTERACTION	0	0.145115
PID_INTEGRIN1_PATHWAY	0	0.171802
KEGG_CELL_ADHESION_MOLECULES_CAMS	0	0.172222
PID_P53DOWNSTREAMPATHWAY	0	0.173398
KEGG_DILATED_CARDIOMYOPATHY	0	0.21031
REACTOME_OTHER_SEMAPHORIN_INTERACTIONS	0.00632911	0.0255793
BIOCARTA_ALK_PATHWAY	0.00943396	0.0744013
KEGG_INTESTINAL_IMMUNE_NETWORK_FOR_IGA_PRODUCTION	0.00980392	0.0561206
PID_IL23PATHWAY	0.0106383	0.0367725
REACTOME_SEMAPHORIN_INTERACTIONS	0.0153846	0.171952
PID_ENDOTHELINPATHWAY	0.0169492	0.174943
REACTOME_AMYLOIDS	0.0172414	0.103326
REACTOME_COMPLEMENT_CASCADE	0.0173913	0.0767277
KEGG_BASAL_CELL_CARCINOMA	0.0178571	0.0870131
KEGG_GRAFT_VERSUS_HOST_DISEASE	0.0189873	0.0555859
BIOCARTA_LAIR_PATHWAY	0.0189873	0.0856752
KEGG_ASTHMA	0.0225564	0.0611249
PID_ER_NONGENOMIC_PATHWAY	0.0227273	0.138493
KEGG_AUTOIMMUNE_THYROID_DISEASE	0.0254237	0.082712
KEGG_SNARE_INTERACTIONS_IN_VESICULAR_TRANSPORT	0.026087	0.172252
PID_EPHRINBREVPATHWAY	0.0267857	0.0811505
BIOCARTA_INFLAM_PATHWAY	0.027027	0.104587
BIOCARTA_ECM_PATHWAY	0.0325203	0.0952673
PID_AP1_PATHWAY	0.0344828	0.182732
KEGG_HEDGEHOG_SIGNALING_PATHWAY	0.04	0.141663
REACTOME_COLLAGEN_FORMATION	0.0416667	0.155778
REACTOME_DEGRADATION_OF_THE_EXTRACELLULAR_MATRIX	0.0422535	0.0966812
REACTOME_IMMUNOREGULATORY_INTERACTIONS_BETWEEN_A_LYMPHOID_AND_A_NON_LYMPHOID_CELL	0.0422535	0.139856
BIOCARTA_CCR5_PATHWAY	0.0425532	0.13969
REACTOME_STRIATED_MUSCLE_CONTRACTION	0.042735	0.104745
REACTOME_RAS_ACTIVATION_UOPN_CA2_INFUX_THROUGH_NMDA_RECEPTOR	0.0469799	0.151682
REACTOME_UNBLOCKING_OF_NMDA_RECEPTOR_GLUTAMATE_BINDING_AND_ACTIVATION	0.0476191	0.0989169
EWS/WT1-KTS vs eGFP
Pathway	NOM p-val	FDR q-val
REACTOME_AMYLOIDS	0	0
REACTOME_RNA_POL_I_PROMOTER_OPENING	0	0
KEGG_SYSTEMIC_LUPUS_ERYTHEMATOSUS	0	0.00168515
REACTOME_MUSCLE_CONTRACTION	0	0.00512236
KEGG_TYPE_I_DIABETES_MELLITUS	0	0.00613293
REACTOME_RESPIRATORY_ELECTRON_TRANSPORT_ATP_SYNTHESIS_BY_CHEMIOSMOTIC_COUPLING_AND_HEAT_PRODUCTION_BY_UNCOUPLING_PROTEINS_	0	0.00744159
REACTOME_RNA_POL_I_TRANSCRIPTION	0	0.00783975
KIM_WT1_TARGETS_UP	0	0.00814674
REACTOME_SMOOTH_MUSCLE_CONTRACTION	0	0.00887549
REACTOME_TCA_CYCLE_AND_RESPIRATORY_ELECTRON_TRANSPORT	0	0.00951104
PID_THROMBIN_PAR1_PATHWAY	0	0.0105678
KEGG_ALLOGRAFT_REJECTION	0	0.0113728
PID_LYSOPHOSPHOLIPID_PATHWAY	0	0.0113833
REACTOME_MEIOTIC_RECOMBINATION	0	0.0114601
KEGG_P53_SIGNALING_PATHWAY	0	0.0116278
REACTOME_RESPIRATORY_ELECTRON_TRANSPORT	0	0.0120543
KEGG_TGF_BETA_SIGNALING_PATHWAY	0	0.012059
PID_DELTANP63PATHWAY	0	0.0136942
PID_ER_NONGENOMIC_PATHWAY	0	0.0180046
KEGG_OXIDATIVE_PHOSPHORYLATION	0	0.0183255
REACTOME_INTERFERON_GAMMA_SIGNALING	0	0.0190519
REACTOME_PEPTIDE_LIGAND_BINDING_RECEPTORS	0	0.0193565
REACTOME_PACKAGING_OF_TELOMERE_ENDS	0	0.0266784
BIOCARTA_ECM_PATHWAY	0	0.026689
REACTOME_EXTRACELLULAR_MATRIX_ORGANIZATION	0	0.0422912
REACTOME_CHEMOKINE_RECEPTORS_BIND_CHEMOKINES	0	0.0450932
ALFANO_MYC_TARGETS	0	0.045201
PID_CXCR4_PATHWAY	0	0.0471023
REACTOME_MEIOSIS	0	0.0671747
REACTOME_CLASS_A1_RHODOPSIN_LIKE_RECEPTORS	0	0.0806311
REACTOME_GPCR_LIGAND_BINDING	0	0.0882719
REACTOME_RNA_POL_I_RNA_POL_III_AND_MITOCHONDRIAL_TRANSCRIPTION	0	0.0892982
KEGG_CHEMOKINE_SIGNALING_PATHWAY	0	0.094039
REACTOME_METABOLISM_OF_PROTEINS	0	0.0956459
REACTOME_APOPTOSIS	0	0.0958186
REACTOME_GPCR_DOWNSTREAM_SIGNALING	0	0.131697
REACTOME_G_ALPHA_Q_SIGNALLING_EVENTS	0	0.135226
REACTOME_PLATELET_ACTIVATION_SIGNALING_AND_AGGREGATION	0	0.140284
KEGG_PATHWAYS_IN_CANCER	0.00129702	0.165854
REACTOME_POST_TRANSLATIONAL_PROTEIN_MODIFICATION	0.00143266	0.103567
KEGG_HUNTINGTONS_DISEASE	0.00143678	0.113502
REACTOME_TRANSCRIPTION	0.00144509	0.161538
KEGG_REGULATION_OF_ACTIN_CYTOSKELETON	0.00144928	0.162346
KEGG_ALZHEIMERS_DISEASE	0.00147275	0.13662
PID_P53DOWNSTREAMPATHWAY	0.0014771	0.105875
KEGG_LEUKOCYTE_TRANSENDOTHELIAL_MIGRATION	0.00154799	0.0698013
KEGG_PARKINSONS_DISEASE	0.00155039	0.0654643
REACTOME_SRP_DEPENDENT_COTRANSLATIONAL_PROTEIN_TARGETING_TO_MEMBRANE	0.00158479	0.162496
REACTOME_COLLAGEN_FORMATION	0.00162602	0.0789517
PID_TAP63PATHWAY	0.00168634	0.0159832
KEGG_GRAFT_VERSUS_HOST_DISEASE	0.00190476	0.0334199
KEGG_CYTOKINE_CYTOKINE_RECEPTOR_INTERACTION	0.00286944	0.160749
KEGG_LYSOSOME	0.00305344	0.120052
REACTOME_DIABETES_PATHWAYS	0.00308642	0.130614
KEGG_CELL_ADHESION_MOLECULES_CAMS	0.00309598	0.138727
REACTOME_DEPOSITION_OF_NEW_CENPA_CONTAINING_NUCLEOSOMES_AT_THE_CENTROMERE	0.00315457	0.0929312
KEGG_PRION_DISEASES	0.00331126	0.0867152
KEGG_N_GLYCAN_BIOSYNTHESIS	0.00335008	0.0640449
PID_CXCR3PATHWAY	0.00351494	0.0343077
PID_IL23PATHWAY	0.00352113	0.0939244
PID_TCPTP_PATHWAY	0.00353982	0.0658786
BIOCARTA_ALK_PATHWAY	0.0035524	0.0557438
KEGG_PROTEIN_EXPORT	0.00369686	0.0192549
REACTOME_HEMOSTASIS	0.00369914	0.220169
REACTOME_GASTRIN_CREB_SIGNALLING_PATHWAY_VIA_PKC_AND_MAPK	0.0042796	0.16369
KEGG_MELANOGENESIS	0.00463679	0.163368
REACTOME_ASPARAGINE_N_LINKED_GLYCOSYLATION	0.00475436	0.0812458
REACTOME_MEIOTIC_SYNAPSIS	0.00484653	0.0617176
REACTOME_INTEGRIN_CELL_SURFACE_INTERACTIONS	0.00487805	0.0882843
PID_IFNGPATHWAY	0.00509338	0.0669868
PID_IL6_7PATHWAY	0.00517241	0.0950772
PID_ERBB1_RECEPTOR_PROXIMAL_PATHWAY	0.005291	0.0313869
REACTOME_NEURONAL_SYSTEM	0.00539084	0.234723
PID_WNT_SIGNALING_PATHWAY	0.00556586	0.0807013
PID_S1P_S1P3_PATHWAY	0.00567108	0.0690887
KEGG_ENDOCYTOSIS	0.00569801	0.164794
REACTOME_AXON_GUIDANCE	0.00569801	0.188712
REACTOME_G_ALPHA_I_SIGNALLING_EVENTS	0.00590842	0.172231
REACTOME_TRANSLATION	0.00611621	0.176453
REACTOME_CELL_JUNCTION_ORGANIZATION	0.00636943	0.121657
KEGG_ECM_RECEPTOR_INTERACTION	0.00636943	0.161609
PID_ENDOTHELINPATHWAY	0.00643087	0.107841
REACTOME_REGULATION_OF_APOPTOSIS	0.00648298	0.0959858
PID_AR_NONGENOMIC_PATHWAY	0.00716846	0.0811154
KEGG_TIGHT_JUNCTION	0.00725689	0.173966
KEGG_AUTOIMMUNE_THYROID_DISEASE	0.00727273	0.0637849
REACTOME_TIGHT_JUNCTION_INTERACTIONS	0.00744879	0.105454
KEGG_HYPERTROPHIC_CARDIOMYOPATHY_HCM	0.00798722	0.106938
REACTOME_SEMAPHORIN_INTERACTIONS	0.008	0.0970191
REACTOME_ER_PHAGOSOME_PATHWAY	0.00859107	0.145501
KEGG_VASCULAR_SMOOTH_MUSCLE_CONTRACTION	0.00877193	0.160011
REACTOME_INTERFERON_SIGNALING	0.00909091	0.189398
KEGG_INTESTINAL_IMMUNE_NETWORK_FOR_IGA_PRODUCTION	0.00924214	0.0870463
REACTOME_CELL_CELL_JUNCTION_ORGANIZATION	0.00986842	0.151038
PID_SHP2_PATHWAY	0.0114943	0.153585
REACTOME_O_LINKED_GLYCOSYLATION_OF_MUCINS	0.0122164	0.137199
KEGG_SNARE_INTERACTIONS_IN_VESICULAR_TRANSPORT	0.0127971	0.0939708
KEGG_FOCAL_ADHESION	0.012894	0.233675
PID_KITPATHWAY	0.0134907	0.13491
REACTOME_SIGNALING_BY_WNT	0.0135135	0.175987
PID_THROMBIN_PAR4_PATHWAY	0.0135659	0.104566
PID_ERBB2ERBB3PATHWAY	0.0135823	0.1189
REACTOME_TRANSPORT_TO_THE_GOLGI_AND_SUBSEQUENT_MODIFICATION	0.0142349	0.0937673
REACTOME_CELL_CELL_COMMUNICATION	0.0151515	0.192864
REACTOME_AMINE_DERIVED_HORMONES	0.0154739	0.0911644
PID_A6B1_A6B4_INTEGRIN_PATHWAY	0.015528	0.105318
PID_HEDGEHOG_GLIPATHWAY	0.0163132	0.160814
PID_PRLSIGNALINGEVENTSPATHWAY	0.0168539	0.117993
REACTOME_STRIATED_MUSCLE_CONTRACTION	0.0169492	0.0864404
REACTOME_IL_3_5_AND_GM_CSF_SIGNALING	0.0171233	0.126987
REACTOME_TELOMERE_MAINTENANCE	0.017331	0.167079
PID_EPHRINBREVPATHWAY	0.0175439	0.16338
REACTOME_NCAM1_INTERACTIONS	0.0180832	0.164804
REACTOME_G_ALPHA_Z_SIGNALLING_EVENTS	0.0182421	0.164692
BIOCARTA_TPO_PATHWAY	0.0186916	0.138695
PID_AP1_PATHWAY	0.0194489	0.167449
REACTOME_CGMP_EFFECTS	0.0201465	0.133698
KEGG_VIRAL_MYOCARDITIS	0.0202703	0.162259
KEGG_AXON_GUIDANCE	0.0205882	0.216818
REACTOME_RNA_POL_II_TRANSCRIPTION_PRE_INITIATION_AND_PROMOTER_OPENING	0.0210896	0.163228
PID_AR_PATHWAY	0.0212072	0.172724
KEGG_SELENOAMINO_ACID_METABOLISM	0.0214286	0.13524
KEGG_DILATED_CARDIOMYOPATHY	0.0223642	0.217727
REACTOME_G_ALPHA_S_SIGNALLING_EVENTS	0.0226244	0.21537
BIOCARTA_RHO_PATHWAY	0.0238095	0.173045
REACTOME_OTHER_SEMAPHORIN_INTERACTIONS	0.0244361	0.0918811
PID_FRA_PATHWAY	0.0245614	0.136079
PID_AVB3_OPN_PATHWAY	0.0254545	0.166285
PID_P73PATHWAY	0.025641	0.208662
REACTOME_IL_RECEPTOR_SHC_SIGNALING	0.026362	0.11701
ST_FAS_SIGNALING_PATHWAY	0.0271186	0.176268
REACTOME_NITRIC_OXIDE_STIMULATES_GUANYLATE_CYCLASE	0.0271248	0.137218
KEGG_BASAL_TRANSCRIPTION_FACTORS	0.0276753	0.162624
REACTOME_VIF_MEDIATED_DEGRADATION_OF_APOBEC3G	0.0279232	0.164055
BIOCARTA_BIOPEPTIDES_PATHWAY	0.0280066	0.175787
PID_BETACATENIN_NUC_PATHWAY	0.0283806	0.172563
REACTOME_CLASS_B_2_SECRETIN_FAMILY_RECEPTORS	0.0290323	0.220959
PID_HES_HEYPATHWAY	0.0295567	0.16541
PID_EPHA2_FWDPATHWAY	0.0297952	0.131484
PID_INTEGRIN1_PATHWAY	0.0298013	0.174323
BIOCARTA_CCR5_PATHWAY	0.0301418	0.162561
PID_ERBB4_PATHWAY	0.0305085	0.175091
KEGG_COMPLEMENT_AND_COAGULATION_CASCADES	0.0310458	0.199455
PID_PDGFRBPATHWAY	0.0319149	0.232471
KEGG_ASTHMA	0.032197	0.153945
BIOCARTA_NFAT_PATHWAY	0.0323625	0.197335
REACTOME_G_ALPHA1213_SIGNALLING_EVENTS	0.0325203	0.179273
PID_AVB3_INTEGRIN_PATHWAY	0.0329489	0.224705
REACTOME_TRANSFERRIN_ENDOCYTOSIS_AND_RECYCLING	0.0332168	0.134576
REACTOME_AMINE_LIGAND_BINDING_RECEPTORS	0.0335097	0.17619
BIOCARTA_MCALPAIN_PATHWAY	0.0337711	0.16024
PID_GMCSF_PATHWAY	0.034188	0.171974
BIOCARTA_UCALPAIN_PATHWAY	0.0349515	0.162872
REACTOME_GABA_SYNTHESIS_RELEASE_REUPTAKE_AND_DEGRADATION	0.035514	0.128549
BIOCARTA_INTRINSIC_PATHWAY	0.0356506	0.165058
KEGG_NATURAL_KILLER_CELL_MEDIATED_CYTOTOXICITY	0.0380518	0.219016
BIOCARTA_CTLA4_PATHWAY	0.0381679	0.176424
PID_IL27PATHWAY	0.038817	0.175006
PID_NCADHERINPATHWAY	0.0392157	0.173555
REACTOME_ACTIVATION_OF_THE_MRNA_UPON_BINDING_OF_THE_CAP_BINDING_COMPLEX_AND_EIFS_AND_SUBSEQUENT_BINDING_TO_43S	0.0398724	0.198775
PID_P53REGULATIONPATHWAY	0.040404	0.220996
PID_AJDISS_2PATHWAY	0.0421585	0.20732
REACTOME_NRAGE_SIGNALS_DEATH_THROUGH_JNK	0.0425894	0.207134
REACTOME_INSULIN_RECEPTOR_RECYCLING	0.0436433	0.165346
REACTOME_CITRIC_ACID_CYCLE_TCA_CYCLE	0.0462107	0.159753
REACTOME_A_TETRASACCHARIDE_LINKER_SEQUENCE_IS_REQUIRED_FOR_GAG_SYNTHESIS	0.0477941	0.172875
PID_RAC1_REG_PATHWAY	0.0483005	0.187674
BIOCARTA_IL6_PATHWAY	0.0490566	0.168686
PID_PTP1BPATHWAY	0.0492091	0.218576
REACTOME_SEMA4D_INDUCED_CELL_MIGRATION_AND_GROWTH_CONE_COLLAPSE	0.0493601	0.172715
REACTOME_COSTIMULATION_BY_THE_CD28_FAMILY	0.0495868	0.217307
EWS/WT1 +KTS
Pathway	NOM p-val	FDR q-val
REACTOME_CHEMOKINE_RECEPTORS_BIND_CHEMOKINES	0	0
PID_INTEGRIN2_PATHWAY	0	0.0242555
REACTOME_INTERFERON_GAMMA_SIGNALING	0	0.166847
KEGG_BASAL_CELL_CARCINOMA	0	0.15786
KEGG_HEDGEHOG_SIGNALING_PATHWAY	0	0.15757
REACTOME_IMMUNOREGULATORY_INTERACTIONS_BETWEEN_A_LYMPHOID_AND_A_NON_LYMPHOID_CELL	0	0.210867
KEGG_COMPLEMENT_AND_COAGULATION_CASCADES	0	0.221746
BIOCARTA_COMP_PATHWAY	0.0121951	0.133391
PID_WNT_SIGNALING_PATHWAY	0.0178571	0.19653
PID_HEDGEHOG_2PATHWAY	0.0212766	0.205812
REACTOME_DEGRADATION_OF_THE_EXTRACELLULAR_MATRIX	0.0232558	0.16998
PID_EPHRINBREVPATHWAY	0.027027	0.172427
REACTOME_OTHER_SEMAPHORIN_INTERACTIONS	0.0319149	0.177329
REACTOME_COMPLEMENT_CASCADE	0.0350877	0.162957
PID_FRA_PATHWAY	0.04	0.155064
PID_IL23PATHWAY	0.04	0.198279
