# Supplementary material for: The oncogenic properties of EWS/WT1 of desmoplastic small round cell tumors are unmasked by loss of p53 in murine embryonic fibroblasts
Source: BMC Cancer. 2013 Dec 9;13:585. doi: 10.1186/1471-2407-13-585 (PMC4029184; doi:10.1186/1471-2407-13-585)
Supplement: Additional file 7: Table S4 — Wnt-pathway genes with differential expression in five DSRCT samples compared to human fibroblast control. [file 1471-2407-13-585-S7.xlsx]

## Sheet: Sheet1
WNT pathway genes with found to be differentially expressed in DSRCT compared to normal fibroblast controls
Symbol	Fold Regulation
AES	4.3755
APC	6.1307
AXIN1	2.4788
AXIN2	31.6348
BTRC	13.4547
CCND1	8.6737
CCND2	27.9745
CSNK1A1	3.3894
CSNK2A1	3.7624
CTBP1	3.5338
CTNNB1	3.0743
CTNNBIP1	7.9373
CXXC4	1235.81
DAAM1	2.3729
DAB2	-2.681
DIXDC1	5.0758
DKK1	-598.231
DVL1	7.7535
DVL2	2.2217
EP300	5.6814
FBXW4	11.3691
FOSL1	-4.5921
FRZB	522.555
FZD1	3.4775
FZD3	9.6682
FZD4	2.7253
FZD5	4.3158
FZD6	-7.3389
FZD8	5.5483
GSK3A	4.8428
GSK3B	2.367
LEF1	789.196
LRP5	4.8327
MAPK8	6.9781
MMP7	9.6467
MYC	3.1384
NFATC1	5.3333
NKD1	111.96
NLK	16.8987
PITX2	-101.15
PORCN	2.1469
PYGO1	4.5987
RHOU	14.7971
RUVBL1	2.2167
SFRP1	-2.1545
TCF7	2.9683
TCF7L1	2.2746
TLE1	9.7125
VANGL2	312.831
WISP1	-2.9546
WNT2	-148.484
WNT2B	6.5944
WNT3	3.881
WNT4	5.7823
WNT5A	-11.2321
WNT6	3316.49
WNT7A	226.952
WNT7B	8.0269
WNT9A	30.9537
